# Supplementary material for: Structural Entities Associated with Different Lipid Phases of Plant Thylakoid Membranes—Selective Susceptibilities to Different Lipases and Proteases
Source: Cells. 2022 Aug 28;11(17):2681. doi: 10.3390/cells11172681 (PMC9454902; doi:10.3390/cells11172681)
Supplement: Supplementary file 1 [file cells-11-02681-s001.zip]

Archive with 1 entries (1 files):
- cells-1860496-supplementary.pdf
